# Supplementary material for: Early Prediction of Therapy Response to Abiraterone Acetate Using PSA Subforms in Patients with Castration Resistant Prostate Cancer
Source: Int J Mol Sci. 2016 Sep 9;17(9):1520. doi: 10.3390/ijms17091520 (PMC5037797; doi:10.3390/ijms17091520)
Supplement: Supplementary file 1 [file ijms-17-01520-s001.zip]

Archive with 2 entries (2 files):
- Data_analysis.xls
- schlackfinal_auswertung_25 patients_ijms.sav
