# Supplementary material for: Early Prediction of Therapy Response to Abiraterone Acetate Using PSA Subforms in Patients with Castration Resistant Prostate Cancer
Source: Int J Mol Sci. 2016 Sep 9;17(9):1520. doi: 10.3390/ijms17091520 (PMC5037797; doi:10.3390/ijms17091520)
Supplement: Supplementary file 1 [file ijms-17-01520-s001.zip › Data_analysis.xls]

## Sheet: Blatt1
Code	Alter bei Analyse	Todesdatum	Gruppeneinteilung 1=gut 2=intermediär 3=schlecht	Todesdatum/Last follow up	Verstorben Ja/Nein	OS_Zeit Abi bis Tod / last follow up in Monaten	OS_Zeit Abi bis Tod / last follow up in Wochen	OS_Zeit Abi bis Tod / last follow up in Tagen	Progress unter Abiraterone ja/nein (jegliche PD unter ABI)	Datum Progress unter Abi oder Tod ohne Progress oder letzes Follow-up	PFS_Zeit Abi bis Progress last follow up in Monaten	PFS_Zeit Abi bis Progress last follow up in Wochen	PFS_Zeit Abi bis Progress last follow up in Tagen	ECOG_vor_Start	Bestes Ansprechen CRPRSDPD	PD vs all	Progress bildgebend dokumentiert	Datum Progress Bildgebung NOCH LAST FOLLOW UP	Zeit Abi bis radiographischer Progress in Monaten	Zeit Abi bis radiographischer Progress in Wochen	Zeit Abi bis radiographischer Progress in Tagen	Enzalutamid vor Abiraterone?	Abi vor / nach Chemo	Progressklinischjanein	StartdatumAbiraterone	EnddatumAbiraterone	Therapie läuft 0 = nein 1 = ja	Dauer Therapie mit Abi (Monate)	Dauer Therapie mit Abi (Wochen)	Dauer Therapie mit Abi (Tage)	Gleason1	Gleason2	GleasonSum	OssäreMetastasen	Osteoprotektion ja / nein	Art Osteoprotektion	ViszeraleMetastasen	LymphogeneMetastasen	PSASenkung50Prozent	PSASenkung90Prozent	PSAAnsprechenaufHormontherapieinMonaten	MonateHormontherapievorAbiraterone	AnzahlZyklenDocetaxelvorAbiraterone	AnsprechenaufDocetaxelPSA50	Anzahl Folgetherapien	Folgetherapien Abi prä Chemo Docetaxel	Folgetherapien Abi prä Chemo CureVac	Folgetherapien Abi prä Chemo Enzalutamid	Folgetherapien Abi prä Chemo Cabazitaxel
001	85	2014-11-13	3	2014-11-13	1	12	52.4286	367	1	2014-11-13	12	52.4286	367	1	4	1	0	2014-11-13	12	52.4286	367	0	1	1	2013-11-11	2014-11-13	0	12	52.4286	367	5	4	9	1	0	0	0	0	0	0	23	60	.	.	0	0	0	0	0
002	74	.	2	2015-07-11	0	28	122.286	856	1	2014-10-23	19	85	595	1	3	0	1	2014-10-23	19	85	595	0	1	1	2013-03-07	2014-10-23	0	19	85	595	4	4	8	0	0	0	0	1	0	0	9	45	.	.	1	0	0	1	0
003	70	2014-06-07	1	2014-06-07	1	16	72.2857	506	1	2014-01-31	12	54.1429	379	1	1	0	1	2014-02-04	12	54.7143	383	0	1	1	2013-01-17	2014-02-13	0	12	56	392	4	5	9	1	1	1	0	0	1	1	11	16	.	.	2	1	0	1	0
004	79	.	2	2015-07-11	0	13	60.2857	422	1	2015-06-05	12	55.1429	386	1	3	0	1	2015-06-05	12	55.1429	386	0	1	0	2014-05-15	2015-06-22	0	13	57.5714	403	4	4	8	1	1	2	0	0	0	0	26	35	.	.	1	0	0	1	0
005	62	.	1	2015-07-11	0	11	51.1429	358	0	2015-07-11	11	51.1429	358	0	2	0	0	2015-07-11	11	51.1429	358	0	1	0	2014-07-18	2015-07-11	1	11	51.1429	358	4	3	7	1	1	2	0	0	1	1	16	22	.	.	0	0	0	0	0
006	70	2013-05-23	3	2013-05-23	1	13	60.2857	422	1	2013-02-07	10	45.2857	317	1	3	0	1	2013-03-01	11	48.4286	339	0	2	1	2012-03-27	2013-05-23	0	13	60.2857	422	5	3	8	1	1	1	0	1	0	0	39	60	5	0	0	0	0	0	0
007	73	.	3	2015-07-11	0	15	69.2857	485	1	2014-06-26	3	15	105	0	4	1	1	2014-07-28	4	19.5714	137	0	1	0	2014-03-13	2014-07-24	0	4	19	133	5	5	10	1	1	2	0	1	0	0	6	16	.	.	3	1	0	1	0
008	75	.	1	2015-07-11	0	28	125.286	877	1	2015-03-30	25	110.571	774	1	2	0	1	2015-05-27	27	118.857	832	0	1	0	2013-02-14	2015-07-11	1	28	125.286	877	4	3	7	0	0	0	0	1	1	1	72	78	.	.	0	0	0	0	0
009	81	.	2	2015-07-11	0	25	110.429	773	0	2015-07-11	25	110.429	773	0	3	0	0	2015-07-11	25	110.429	773	0	1	0	2013-05-29	2015-07-11	1	25	110.429	773	3	4	7	0	0	0	0	1	0	0	63	114	.	.	0	0	0	0	0
010	71	2015-04-03	2	2015-04-03	1	26	115.143	806	1	2014-02-20	13	57	399	1	2	0	1	2014-02-24	13	57.5714	403	0	1	1	2013-01-17	2014-02-27	0	13	58	406	4	4	8	1	1	1	0	1	1	0	33	55	.	.	3	1	0	1	0
011	75	2015-06-29	3	2015-06-29	1	28	121.571	851	1	2013-08-15	5	24	168	1	4	1	1	2013-09-06	6	27.1429	190	1	1	1	2013-02-28	2013-09-11	0	6	27.8571	195	4	4	8	0	0	0	0	1	0	0	13	30	.	.	2	1	0	0	0
012	59	2013-12-16	3	2013-12-16	1	4	20.5714	144	1	2013-12-05	4	19	133	2	3	0	0	2013-12-16	4	20.5714	144	0	1	0	2013-07-25	2013-12-16	0	4	20.5714	144	5	4	9	1	1	1	0	0	0	0	13	24	.	.	0	0	0	0	0
013	76	.	1	2015-07-11	0	29	129.571	907	0	2015-07-11	29	129.571	907	0	2	0	0	2015-07-11	29	129.571	907	0	1	0	2013-01-15	2015-07-11	1	29	129.571	907	3	4	7	1	0	0	0	1	1	1	71	73	.	.	0	0	0	0	0
014	72	.	2	2015-07-11	0	29	126.286	884	1	2014-09-18	19	84	588	1	2	0	1	2014-10-13	20	87.5714	613	0	1	0	2013-02-07	2014-09-18	0	19	84	588	3	4	7	1	1	1	0	1	1	0	45	116	.	.	2	1	0	1	0
015	76	.	2	2015-07-11	0	26	116.286	814	1	2014-02-20	10	44	308	0	3	0	1	2014-02-17	9	43.5714	305	0	2	1	2013-04-18	2014-02-20	0	10	44	308	5	4	9	1	0	1	0	0	0	0	12	34	5	1	3	0	0	0	0
016	60	.	1	2015-07-11	0	25	109.286	765	0	2015-07-11	25	109.286	765	1	2	0	0	2015-07-11	25	109.286	765	0	2	0	2013-06-06	2015-07-11	1	25	109.286	765	3	4	7	1	1	0	0	0	1	1	36	57	10	1	0	0	0	0	0
017	64	.	2	2015-07-11	0	24	108.429	759	1	2013-12-19	6	27.1429	190	1	3	0	1	2013-12-19	6	27.1429	190	0	1	1	2013-06-12	2015-01-22	0	19	84.1429	589	4	5	9	1	1	2	0	1	1	0	55	56	.	.	2	0	0	1	0
018	65	2015-06-08	1	2015-06-08	1	32	141.571	991	1	2013-12-12	14	64	448	1	2	0	1	2014-01-23	16	70	490	0	2	0	2012-09-20	2014-02-27	0	17	75	525	4	3	7	1	0	0	0	0	1	0	45	73	7	0	1	0	0	0	0
019	63	.	2	2015-07-11	0	12	56.2857	394	1	2015-04-02	9	42	294	0	3	0	1	2015-05-19	11	48.7143	341	0	1	0	2014-06-12	2015-05-28	0	11	50	350	3	4	7	0	0	0	0	1	0	0	9	17	.	.	1	0	0	1	0
020	76	2014-10-30	2	2014-10-30	1	21	94	658	1	2013-12-12	11	48	336	0	3	0	1	2013-12-05	10	47	329	0	1	1	2013-01-10	2013-12-12	0	11	48	336	3	3	6	1	1	1	1	1	0	0	38	68	.	.	2	1	0	1	0
021	65	2013-10-10	3	2013-10-10	1	9	39	273	1	2013-08-08	6	30	210	1	2	0	1	2013-09-03	7	33.7143	236	0	1	1	2013-01-10	2013-09-05	0	7	34	238	5	4	9	0	0	0	1	1	1	0	12	19	.	.	1	1	0	0	0
022	75	2014-01-30	3	2014-01-30	1	11	52	364	1	2013-05-22	3	15.8571	111	2	4	1	1	2013-05-22	3	15.8571	111	0	1	0	2013-01-31	2014-01-30	0	11	52	364	5	4	9	1	0	0	0	1	0	0	16	21	.	.	0	0	0	0	0
023	54	2014-03-24	3	2014-03-24	1	9	39.5714	277	1	2013-10-10	3	16	112	2	3	0	0	2014-03-24	9	39.5714	277	0	2	1	2013-06-20	2013-10-10	0	3	16	112	5	5	10	1	0	0	0	0	0	0	10	22	8	0	2	0	0	0	0
024	79	.	1	2015-07-11	0	27	118.286	828	0	2015-07-11	27	118.286	828	1	2	0	0	2015-07-11	27	118.286	828	0	1	0	2013-04-04	2015-07-11	1	27	118.286	828	4	4	8	1	1	2	0	1	1	1	132	173	.	.	0	0	0	0	0
025	84	.	1	2015-07-11	0	15	68.2857	478	1	2015-01-29	10	45	315	0	2	0	1	2015-05-06	13	58.8571	412	0	1	0	2014-03-20	2015-05-28	0	14	62	434	.	.	.	1	0	0	0	1	1	1	7	33	.	.	1	0	0	1	0
[truncated: 42 more columns]
